# Supplementary material for: Brain-derived exosomal hemoglobin transfer contributes to neuronal mitochondrial homeostasis under hypoxia
Source: eLife. 2025 Jun 23;13:RP99986. doi: 10.7554/eLife.99986 (PMC12185100; doi:10.7554/eLife.99986)
Supplement: Figure 3—source data 2. [file elife-99986-fig3-data2.zip]

Archive with 11 entries (10 files):
- Figure 3- source data 1/
- Figure 3- source data 1/TSG101.png
- __MACOSX/Figure 3- source data 1/._TSG101.png
- Figure 3- source data 1/HSP70.png
- __MACOSX/Figure 3- source data 1/._HSP70.png
- Figure 3- source data 1/.DS_Store
- __MACOSX/Figure 3- source data 1/._.DS_Store
- Figure 3- source data 1/Calnexin.png
- __MACOSX/Figure 3- source data 1/._Calnexin.png
- Figure 3- source data 1/CD9.png
- __MACOSX/Figure 3- source data 1/._CD9.png
