# Supplementary material for: Brain-derived exosomal hemoglobin transfer contributes to neuronal mitochondrial homeostasis under hypoxia
Source: eLife. 2025 Jun 23;13:RP99986. doi: 10.7554/eLife.99986 (PMC12185100; doi:10.7554/eLife.99986)
Supplement: Figure 4—source data 2. [file elife-99986-fig4-data2.zip]

Archive with 13 entries (12 files):
- Figure 4- source data 1/
- Figure 4- source data 1/.DS_Store
- __MACOSX/Figure 4- source data 1/._.DS_Store
- Figure 4- source data 1/Hba-a1.tif
- __MACOSX/Figure 4- source data 1/._Hba-a1.tif
- Figure 4- source data 1/Citrate Synthase.png
- __MACOSX/Figure 4- source data 1/._Citrate Synthase.png
- Figure 4- source data 1/╬▓actin1.tif
- __MACOSX/Figure 4- source data 1/._╬▓actin1.tif
- Figure 4- source data 1/NDUFB8+╬▓actin2.png
- __MACOSX/Figure 4- source data 1/._NDUFB8+╬▓actin2.png
- Figure 4- source data 1/╬▓actin3.png
- __MACOSX/Figure 4- source data 1/._╬▓actin3.png
